# Supplementary material for: The identification of carbon dioxide mediated protein post-translational modifications
Source: Nat Commun. 2018 Aug 6;9:3092. doi: 10.1038/s41467-018-05475-z (PMC6078960; doi:10.1038/s41467-018-05475-z)
Supplement: Supplementary file 3 — Supplementary Data 1 [file 41467_2018_5475_MOESM3_ESM.xlsx]

## Sheet: Sheet1
FileName	Spectrum Number	Panel	Peptide Sequence	ion		Calc Mass	Observed m/z	Delta [Th]	Delta [ppm]	Diagnostic for Carbamylation
Vicki 101-1 FASP	23092	7A	NLNSIAKTTPDR	y1	y	175.119	175.121	-0.0019	-10.8498
Vicki 101-1 FASP	23092	7A	NLNSIAKTTPDR	y3(-17)	y	370.172	370.172	0.0003	0.810434
Vicki 101-1 FASP	23092	7A	NLNSIAKTTPDR	y3	y	387.199	387.203	-0.0047	-12.1385
Vicki 101-1 FASP	23092	7A	NLNSIAKTTPDR	y4	y	488.246	488.247	-0.0008	-1.63852
Vicki 101-1 FASP	23092	7A	NLNSIAKTTPDR	y5(-17)	y	572.267	572.263	0.0041	7.16448	√
Vicki 101-1 FASP	23092	7A	NLNSIAKTTPDR	y5	y	589.294	589.303	-0.0086	-14.5937	√
Vicki 101-1 FASP	23092	7A	NLNSIAKTTPDR	y6	y	789.41	789.413	-0.0034	-4.30701	√
Vicki 101-1 FASP	23092	7A	NLNSIAKTTPDR	y7	y	860.447	860.458	-0.0112	-13.0165
Vicki 101-1 FASP	23092	7A	NLNSIAKTTPDR	y8	y	973.531	973.534	-0.0032	-3.287
Vicki 101-1 FASP	23092	7A	NLNSIAKTTPDR	y9	y	1060.56	1060.63	-0.0628	-59.2138
Vicki 101-1 FASP	23092	7A	NLNSIAKTTPDR	y10(-17)	y	1157.58	1157.56	0.0154	13.3036
Vicki 101-1 FASP	23092	7A	NLNSIAKTTPDR	y10	y	1174.61	1174.63	-0.0199	-16.9418
Vicki 101-1 FASP	23092	7A	NLNSIAKTTPDR	y11	y	1287.69	1287.72	-0.0293	-22.7539
Vicki 101-1 FASP	23092	7A	NLNSIAKTTPDR	b2(-17)	b	211.108	211.11	-0.0026	-12.316
Vicki 101-1 FASP	23092	7A	NLNSIAKTTPDR	b2	b	228.134	228.136	-0.0017	-7.45175
Vicki 101-1 FASP	23092	7A	NLNSIAKTTPDR	b3(-17)	b	325.151	325.16	-0.0094	-28.9097
Vicki 101-1 FASP	23092	7A	NLNSIAKTTPDR	b3	b	342.177	342.183	-0.0055	-16.0735
Vicki 101-1 FASP	23092	7A	NLNSIAKTTPDR	b4(-18)	b	411.199	411.197	0.0018	4.37745
Vicki 101-1 FASP	23092	7A	NLNSIAKTTPDR	b4	b	429.209	429.223	-0.0137	-31.9192
Vicki 101-1 FASP	23092	7A	NLNSIAKTTPDR	b5(-18)	b	524.283	524.287	-0.004	-7.62947
Vicki 101-1 FASP	23092	7A	NLNSIAKTTPDR	b6	b	613.33	613.333	-0.0024	-3.91306
160112_vicky_9_73_1_15	3578	7B	Low Res CID spectrum
Vicki 101-1 FASP	47209	7C	TPTVFDNKYYVNLK	y2	y	260.197	260.198	-0.0008	-3.07459
Vicki 101-1 FASP	47209	7C	TPTVFDNKYYVNLK	y3(-17)	y	357.213	357.218	-0.0045	-12.5975
Vicki 101-1 FASP	47209	7C	TPTVFDNKYYVNLK	y3	y	374.24	374.245	-0.0049	-13.0932
Vicki 101-1 FASP	47209	7C	TPTVFDNKYYVNLK	y4	y	473.308	473.312	-0.0034	-7.18348
Vicki 101-1 FASP	47209	7C	TPTVFDNKYYVNLK	y5	y	636.371	636.381	-0.0094	-14.7712
Vicki 101-1 FASP	47209	7C	TPTVFDNKYYVNLK	y6	y	799.435	799.45	-0.0154	-19.2636	√
Vicki 101-1 FASP	47209	7C	TPTVFDNKYYVNLK	y7	y	999.551	999.577	-0.0265	-26.5119	√
Vicki 101-1 FASP	47209	7C	TPTVFDNKYYVNLK	y8	y	1113.59	1113.61	-0.0126	-11.3147
Vicki 101-1 FASP	47209	7C	TPTVFDNKYYVNLK	y9(-17)	y	1211.59	1211.63	-0.0404	-33.3445
Vicki 101-1 FASP	47209	7C	TPTVFDNKYYVNLK	y9	y	1228.62	1228.65	-0.0247	-20.1038
Vicki 101-1 FASP	47209	7C	TPTVFDNKYYVNLK	y10(-17)	y	1358.66	1358.7	-0.0362	-26.6438
Vicki 101-1 FASP	47209	7C	TPTVFDNKYYVNLK	y10	y	1375.69	1375.71	-0.0234	-17.0097
Vicki 101-1 FASP	47209	7C	TPTVFDNKYYVNLK	y11	y	1474.76	1474.77	-0.01	-6.78078
Vicki 101-1 FASP	47209	7C	TPTVFDNKYYVNLK	b2 (-18)	b	181.097	181.1	-0.0031	-17.1179
Vicki 101-1 FASP	47209	7C	TPTVFDNKYYVNLK	b2	b	199.108	199.11	-0.0021	-10.5471
Vicki 101-1 FASP	47209	7C	TPTVFDNKYYVNLK	b3 (-18)	b	282.145	282.147	-0.0023	-8.15184
Vicki 101-1 FASP	47209	7C	TPTVFDNKYYVNLK	b3	b	300.155	300.16	-0.0044	-14.6591
Vicki 101-1 FASP	47209	7C	TPTVFDNKYYVNLK	b4 (-18)	b	381.213	381.215	-0.0017	-4.45945
Vicki 101-1 FASP	47209	7C	TPTVFDNKYYVNLK	b4	b	399.224	399.23	-0.0062	-15.5301
Vicki 101-1 FASP	47209	7C	TPTVFDNKYYVNLK	b7 (-18)	b	757.352	757.343	0.0081	10.6952	√
Vicki 101-1 FASP	47209	7C	TPTVFDNKYYVNLK	b7	b	775.362	775.389	-0.027	-34.8224	√
Vicki 101-1 FASP	47209	7C	TPTVFDNKYYVNLK	b8 (-18)	b	957.468	957.441	0.0267	27.8861	√
Vicki 101-1 FASP	47209	7C	TPTVFDNKYYVNLK	b8(-17)	b	958.452	958.476	-0.0246	-25.6664	√
Vicki 101-1 FASP	47209	7C	TPTVFDNKYYVNLK	b8	b	975.478	975.479	-0.0009	-0.922624	√
Vicki 101-1 FASP	47209	7C	TPTVFDNKYYVNLK	b9 (-18)	b	1120.53	1120.54	-0.0054	-4.81914
Vicki 101-1 FASP	47209	7C	TPTVFDNKYYVNLK	b9	b	1138.54	1138.6	-0.0545	-47.8683
Vicki 101-1 FASP	47209	7C	TPTVFDNKYYVNLK	b10	b	1301.64	1301.67	-0.0266	-20.4357
Vicki 101-1 FASP	31899	7D	YYVNLKER	y1	y	175.119	175.119	0	0
Vicki 101-1 FASP	31899	7D	YYVNLKER	y2(-17)	y	287.135	287.136	-0.0008	-2.78615	√
Vicki 101-1 FASP	31899	7D	YYVNLKER	y2	y	304.161	304.164	-0.0022	-7.233	√
Vicki 101-1 FASP	31899	7D	YYVNLKER	y3(-17)		487.251	487.255	-0.0042	-8.61979	√
Vicki 101-1 FASP	31899	7D	YYVNLKER	y3	y	504.278	504.278	-0.0008	-1.58643	√
Vicki 101-1 FASP	31899	7D	YYVNLKER	y4	y	617.362	617.363	-0.0013	-2.10573
Vicki 101-1 FASP	31899	7D	YYVNLKER	y5(-17)	y	714.378	714.391	-0.0129	-18.0577
Vicki 101-1 FASP	31899	7D	YYVNLKER	y5	y	731.405	731.404	0.0001	0.136723
Vicki 101-1 FASP	31899	7D	YYVNLKER	y6(-18)	y	812.462	812.451	0.0111	13.6622
Vicki 101-1 FASP	31899	7D	YYVNLKER	y6(-17)	y	813.447	813.457	-0.0107	-13.1539
Vicki 101-1 FASP	31899	7D	YYVNLKER	y6	y	830.473	830.475	-0.0019	-2.28785
Vicki 101-1 FASP	31899	7D	YYVNLKER	y7(-17)	y	976.51	976.51	0.0001	0.102406
Vicki 101-1 FASP	31899	7D	YYVNLKER	y7	y	993.536	993.543	-0.0072	-7.24684
Vicki 101-1 FASP	31899	7D	YYVNLKER	b2	b	327.134	327.133	0.0011	3.36254
Vicki 101-1 FASP	31899	7D	YYVNLKER	b3	b	426.202	426.205	-0.0029	-6.80428
Vicki 101-1 FASP	31899	7D	YYVNLKER	b4	b	540.245	540.25	-0.0045	-8.32955
Vicki 101-1 FASP	31899	7D	YYVNLKER	b5	b	653.329	653.335	-0.0054	-8.26536	√
Vicki 101-1 FASP	31899	7D	YYVNLKER	b6(2+)	b	427.226	427.197	0.0292	68.3479	√
27-2-16 VL 119.1	546	7E	ATPEQVASYTLKLLR	y1	y	175.119	175.119	-0.0002	-1.14208
27-2-16 VL 119.1	546	7E	ATPEQVASYTLKLLR	y2(-18)	y	270.192	270.178	0.0144	53.2954
27-2-16 VL 119.1	546	7E	ATPEQVASYTLKLLR	y2	y	288.203	288.208	-0.0049	-17.0019
27-2-16 VL 119.1	546	7E	ATPEQVASYTLKLLR	y3(-18)	y	383.276	383.193	0.0837	218.38
27-2-16 VL 119.1	546	7E	ATPEQVASYTLKLLR	y3	y	401.287	401.298	-0.0109	-27.1626	√
27-2-16 VL 119.1	546	7E	ATPEQVASYTLKLLR	y4	y	601.403	601.393	0.0098	16.2952	√
27-2-16 VL 119.1	546	7E	ATPEQVASYTLKLLR	y5	y	714.487	714.45	0.0372	52.0653
27-2-16 VL 119.1	546	7E	ATPEQVASYTLKLLR	y13(2+)	y	795.448	795.462	-0.0134	-16.8458
27-2-16 VL 119.1	546	7E	ATPEQVASYTLKLLR	y6	y	815.535	815.501	0.0334	40.9547
27-2-16 VL 119.1	546	7E	ATPEQVASYTLKLLR	y7	y	978.598	978.548	0.0503	51.4001
27-2-16 VL 119.1	546	7E	ATPEQVASYTLKLLR	y8	y	1065.63	1065.64	-0.0147	-13.7947
27-2-16 VL 119.1	546	7E	ATPEQVASYTLKLLR	y9	y	1136.67	1136.68	-0.0116	-10.2053
27-2-16 VL 119.1	546	7E	ATPEQVASYTLKLLR	y10	y	1235.74	1235.73	0.0043	3.47971
27-2-16 VL 119.1	546	7E	ATPEQVASYTLKLLR	y11(-17)	y	1346.77	1346.7	0.067	49.7487
27-2-16 VL 119.1	546	7E	ATPEQVASYTLKLLR	y11	y	1363.79	1363.81	-0.0167	-12.2452
27-2-16 VL 119.1	546	7E	ATPEQVASYTLKLLR	b3(-18)	b	252.134	252.15	-0.0163	-64.6481
27-2-16 VL 119.1	546	7E	ATPEQVASYTLKLLR	b3	b	270.145	270.16	-0.0152	-56.2661
27-2-16 VL 119.1	546	7E	ATPEQVASYTLKLLR	b5(-17)	b	510.219	510.273	-0.0538	-105.445
27-2-16 VL 119.1	546	7E	ATPEQVASYTLKLLR	b6(-18)	b	608.304	608.294	0.0097	15.946
27-2-16 VL 119.1	546	7E	ATPEQVASYTLKLLR	b6	b	626.314	626.31	0.0044	7.02523
27-2-16 VL 119.1	546	7E	ATPEQVASYTLKLLR	b7(-18)	b	679.341	679.335	0.0064	9.4209
27-2-16 VL 119.1	546	7E	ATPEQVASYTLKLLR	b8(-18)	b	766.373	766.366	0.0074	9.65587
Vicki 101-1 FASP	18254	7F	LGPKNQPIR	y1	y	175.119	175.123	-0.0035	-19.9864
Vicki 101-1 FASP	18254	7F	LGPKNQPIR	y3(-17)	y	368.229	368.238	-0.0084	-22.8119
Vicki 101-1 FASP	18254	7F	LGPKNQPIR	y3	y	385.256	385.259	-0.003	-7.78703
Vicki 101-1 FASP	18254	7F	LGPKNQPIR	y4(-17)	y	496.288	496.277	0.0111	22.3661
Vicki 101-1 FASP	18254	7F	LGPKNQPIR	y4	y	513.314	513.313	0.0017	3.31181
Vicki 101-1 FASP	18254	7F	LGPKNQPIR	y5(-17)	y	610.331	610.337	-0.0059	-9.66689
Vicki 101-1 FASP	18254	7F	LGPKNQPIR	y5	y	627.357	627.36	-0.003	-4.78196	√
Vicki 101-1 FASP	18254	7F	LGPKNQPIR	y6	y	827.473	827.475	-0.002	-2.417	√
Vicki 101-1 FASP	18254	7F	LGPKNQPIR	y7	y	924.526	924.539	-0.0133	-14.3857
Vicki 101-1 FASP	18254	7F	LGPKNQPIR	y8(-17)	y	964.521	964.465	0.0564	58.4746
Vicki 101-1 FASP	18254	7F	LGPKNQPIR	y8	y	981.548	981.579	-0.0316	-32.1941
Vicki 101-1 FASP	18254	7F	LGPKNQPIR	b2	b	171.113	171.117	-0.0037	-21.6232
Vicki 101-1 FASP	18254	7F	LGPKNQPIR	b4	b	468.282	468.287	-0.0058	-12.3857	√
Vicki 101-1 FASP	18254	7F	LGPKNQPIR	b6	b	710.383	710.416	-0.0326	-45.8907	√
Vicki 101-1 FASP	44321	7G	DFALALKDR	y1(-18)	y	157.108	157.106	0.0029	18.4586
Vicki 101-1 FASP	44321	7G	DFALALKDR	y1(-17)	y	158.093	158.086	0.0067	42.3803
Vicki 101-1 FASP	44321	7G	DFALALKDR	y1	y	175.119	175.122	-0.0033	-18.8443
Vicki 101-1 FASP	44321	7G	DFALALKDR	y2	y	290.146	290.146	-0.0005	-1.72327	√
Vicki 101-1 FASP	44321	7G	DFALALKDR	y3	y	490.262	490.276	-0.0139	-28.3522	√
Vicki 101-1 FASP	44321	7G	DFALALKDR	y4(-17)	y	586.32	586.327	-0.007	-11.9389
Vicki 101-1 FASP	44321	7G	DFALALKDR	y4	y	603.346	603.349	-0.0034	-5.63524
Vicki 101-1 FASP	44321	7G	DFALALKDR	y5	y	674.383	674.39	-0.0073	-10.8247
Vicki 101-1 FASP	44321	7G	DFALALKDR	y6	y	787.467	787.448	0.0194	24.6359
Vicki 101-1 FASP	44321	7G	DFALALKDR	y7	y	858.504	858.495	0.009	10.4833
Vicki 101-1 FASP	44321	7G	DFALALKDR	b2	b	263.103	263.106	-0.0038	-14.443
Vicki 101-1 FASP	44321	7G	DFALALKDR	b3	b	334.14	334.147	-0.007	-20.9493
Vicki 101-1 FASP	44321	7G	DFALALKDR	b4(-18)	b	429.213	429.243	-0.0299	-69.6623
Vicki 101-1 FASP	44321	7G	DFALALKDR	b4	b	447.224	447.245	-0.0213	-47.6272
Vicki 101-1 FASP	44321	7G	DFALALKDR	b5	b	518.261	518.301	-0.0398	-76.7953	√
Vicki 101-1 FASP	44321	7G	DFALALKDR	b6	b	631.345	631.338	0.0068	10.7707	√
Vicki 101-1 GASP	8016	7H	LEAAKAASA	y2(-18)	y	159.076	159.078	-0.0016	-10.0581
Vicki 101-1 GASP	8016	7H	LEAAKAASA	y2	y	177.087	177.088	-0.0006	-3.38817
Vicki 101-1 GASP	8016	7H	LEAAKAASA	y3(-18)	y	230.113	230.116	-0.0024	-10.4296
Vicki 101-1 GASP	8016	7H	LEAAKAASA	y3	y	248.124	248.126	-0.0015	-6.04536
Vicki 101-1 GASP	8016	7H	LEAAKAASA	y4(-18)	y	301.151	301.154	-0.0033	-10.958	√
Vicki 101-1 GASP	8016	7H	LEAAKAASA	y5(-18)	y	501.267	501.273	-0.0064	-12.7677	√
Vicki 101-1 GASP	8016	7H	LEAAKAASA	y6(-18)	y	572.304	572.308	-0.0041	-7.16403
Vicki 101-1 GASP	8016	7H	LEAAKAASA	y7(-18)	y	643.341	643.348	-0.0067	-10.4144
Vicki 101-1 GASP	8016	7H	LEAAKAASA	y7	y	661.351	661.361	-0.0097	-14.6669
Vicki 101-1 GASP	8016	7H	LEAAKAASA	y8	y	790.394	790.445	-0.0511	-64.6513
Vicki 101-1 GASP	8016	7H	LEAAKAASA	b2	b	243.134	243.136	-0.0018	-7.40333
Vicki 101-1 GASP	8016	7H	LEAAKAASA	b3(-17)	b	297.144	297.159	-0.015	-50.4805
Vicki 101-1 GASP	8016	7H	LEAAKAASA	b3	b	314.171	314.175	-0.0043	-13.6868
Vicki 101-1 GASP	8016	7H	LEAAKAASA	b4(-17)	b	368.182	368.19	-0.0078	-21.1852
Vicki 101-1 GASP	8016	7H	LEAAKAASA	b4	b	385.208	385.212	-0.0039	-10.1244	√
Vicki 101-1 GASP	8016	7H	LEAAKAASA	b5(-17)	b	568.298	568.281	0.0169	29.7379	√
Vicki 101-1 GASP	8016	7H	LEAAKAASA	b5	b	585.324	585.332	-0.008	-13.6676	√
Vicki 101-1 GASP	8016	7H	LEAAKAASA	b6	b	656.361	656.366	-0.0052	-7.92247
Vicki 101-1 GASP	8016	7H	LEAAKAASA	b7	b	727.399	727.398	0.0004	0.549905
Vicki 101-1 GASP	8016	7H	LEAAKAASA	b8	b	814.431	814.45	-0.0197	-24.1887
